# Supplementary material for: Microalgae-Derived Vesicles: Natural Nanocarriers of Exogenous and Endogenous Proteins
Source: Plants (Basel). 2025 Jul 31;14(15):2354. doi: 10.3390/plants14152354 (PMC12348454; doi:10.3390/plants14152354)
Supplement: Supplementary file 1 [file plants-14-02354-s001.zip › Table S1.xlsx]

## Sheet: Chlore-EVs
	Proteins identified from purified Chlore-EVs
	Groups of protein		No.	Entry	Protein name	Entry name	# AAs	Coverage [%]	# Peptides	# PSMs
	Metabolism
		Glucose metabolic process	1	A0A9D4YTN3	Glyceraldehyde-3-phosphate dehydrogenase	A0A9D4YTN3_CHLVU	337	4.8	2	8
			2	A0A9D4TVC9	Phosphoglucomutase	A0A9D4TVC9_CHLVU	619	5.17	3	8
		Organonitrogen compound metabolic process	3	A0A9D4TX66	CN hydrolase domain-containing protein	A0A9D4TX66_CHLVU	401	6.73	2	3
		Fatty acid synthesis	4	A0A2P6VPI6	Acetyl-coenzyme A synthetase	A0A2P6VPI6_9CHLO	536	3.92	2	9
		ATP synthesis in chloroplast	5	C7BET5	ATP synthase subunit beta, chloroplastic	C7BET5_PARKE	482	5.19	2	6
		Carbon metabolic process	6	A0A9D4TNH0	Adenosylhomocysteinase	A0A9D4TNH0_CHLVU	488	5.33	3	15
	Protein metabolism
			7	A0A146HUF9	5-methyltetrahydropteroyltriglutamate-homocysteine S-methyltransferase	A0A146HUF9_PARKE	814	10.2	9	51
			8	A0A9D4TU65	Proteasome subunit alpha	A0A9D4TU65_CHLVU	246	7.72	2	5
			9	A0A9D4TWR7	Proteasome subunit beta	A0A9D4TWR7_CHLVU	273	7.69	2	5
	Signal proteins
			10	A0A087SEJ6	Serine/threonine protein kinase	A0A087SEJ6_AUXPR	372	6.18	2	2
	Response to stress stress
			11	A0A2P6V2Q5	14-3-3 protein	A0A2P6V2Q5_9CHLO	257	7.78	3	8
			12	A9XHZ1	Heat shock protein 70	A9XHZ1_CHLVU	642	8.26	4	10
	Translation
			13	A0A9D4TGK6	40S ribosomal protein S14	A0A9D4TGK6_CHLVU	167	14.37	2	6
			14	A0A087SK74	Elongation factor 1-alpha	A0A087SK74_AUXPR	462	4.3	3	6
			15	P28996	Elongation factor 2	EF2_PARKE	845	3.2	3	11
			16	C0LL61	Translation elongation factor-like protein	C0LL61_PARKE	314	23.89	9	52
			17	A0A9D4TJ30	Tr-type G domain-containing protein	A0A9D4TJ30_CHLVU	463	16.85	8	36
	Transport
			18	A0A9D4TF38	ADP-ribosylation factor	A0A9D4TF38_CHLVU	181	10.5	2	4
			19	P15686	H(+)/hexose cotransporter 1	HUP1_PARKE	534	15.54	10	85
			20	A0A140JWP0	H(+)-exporting diphosphatase	A0A140JWP0_PARKE	764	6.81	4	17
			21	Q39524	H(+)/hexose cotransporter 2	HUP2_PARKE	540	9.81	4	21
			22	Q39525	H(+)/hexose cotransporter 3	HUP3_PARKE	534	5.99	3	8
			23	A0A9D4Z1P8	Na(+)/K(+)-exchanging ATPase	A0A9D4Z1P8_CHLVU	1228	1.63	2	5
			24	A0A9D4THE2	Plasma membrane ATPase	A0A9D4THE2_CHLVU	971	4.58	4	18
			25	A0A087SBA5	GTP-binding protein YPTC1	A0A087SBA5_AUXPR	203	18.7	4	19
			26	A0A2P6V9Y0	Ras-related Rab7	A0A2P6V9Y0_9CHLO	209	10.53	3	6
			27	A0A2P6V1S7	Rab11-family small GTPase	A0A2P6V1S7_9CHLO	217	22.12	5	30
			28	A0A2P6V2R7	Rab family GTPase	A0A2P6V2R7_9CHLO	204	26.96	5	17
	Structural proteins
			29	A0A140JWN7	Actin related protein1	A0A140JWN7_PARKE	379	2.9	2	6
	Photosynthesis/photorespiration
			30	C7BF02	Ribulose bisphosphate carboxylase large chain	C7BF02_PARKE	475	5.68	2	2
			31	C7BET6	Photosystem I P700 chlorophyll a apoprotein A2	C7BET6_PARKE	734	2.72	2	5
	DNA binding proteins
			32	A0A9D4YSM8	Histone H4	A0A9D4YSM8_CHLVU	103	21.36	2	16
	Undescribed proteins
		GTPase activity	33	A0A9D4TWF2	Uncharacterized protein	A0A9D4TWF2_CHLVU	217	22.12	6	31
