# Supplementary material for: Microalgae-Derived Vesicles: Natural Nanocarriers of Exogenous and Endogenous Proteins
Source: Plants (Basel). 2025 Jul 31;14(15):2354. doi: 10.3390/plants14152354 (PMC12348454; doi:10.3390/plants14152354)
Supplement: Supplementary file 1 [file plants-14-02354-s001.zip › Table S2.xlsx]

## Sheet: Chlamy-EVs
	Proteins identified from purified Chlamy-Evs
	Groups of protein		No.	Entry	Protein name	Gene Name	# AAs	Coverage [%]	# Peptides	# PSMs
	Metabolism
		Phospholipids metabolism	1	A0A2K3DXH1	acidPPc domain-containing protein	CHLRE_03g177250v5	416	60.82	34	161
		Glycolytic process	2	A0A2K3DSL2	Fructose-bisphosphate aldolase	CHLRE_05g234550v5	377	15.65	6	19
		Carbohydrate metabolic process	3	A0A2K3DS95	Chitinase	CHLRE_05g245352v5	5215	1.94	8	13
		Carbon metabolic process	4	A8IT00	Carbonic anhydrase	CHLRE_04g223100v5	377	36.34	11	28
		Citrate cycle	5	A8IT01	Carbonic anhydrase	CHLRE_04g223100v5	377	36.34	11	28
		Phenol-containing compound metabolic	6	A0A2K3CUG8	Arylsulfatase	CHLRE_16g671400v5	649	49.46	29	106
		Copper homeostasis	7	A8IAT7	Putative copper assimilation accessory protein	CHLRE_10g434650v5	721	3.47	2	4
		Tricarboxylic acid cycle	8	A8J244	Isocitrate lyase	CHLRE_06g282800v5	417	7.67	2	3
		Alcohol metabolic process / cellular ketone metabolic process / oxidation-reduction process / protein tetramerization / steroid metabolic process	9	A8IWD2	Dehydrogenase/reductase SDR family member 4	CHLRE_03g191850v5	264	11.36	2	2
		Carbohydrate biosynthesis/calvin cycle	10	A8HP84	Glyceraldehyde-3-phosphate dehydrogenase	CHLRE_01g010900v5	374	5.15	2	3
	Protein metabolism
			11	A8IXE0	Adenosylhomocysteinase	CHLRE_03g204250v5	483	36.85	20	54
			12	A0A2K3DA52	Aspartyl aminopeptidase	CHLRE_10g435300v5	537	4.25	2	3
			13	A0A2K3E592	Cytosol aminopeptidase domain-containing protein	CHLRE_01g007700v5	617	3.89	2	3
			14	A0A2K3DEM9	Peptidase M11 gametolysin domain-containing protein	CHLRE_09g396772v5	1035	11.3	10	22
			15	A0A2K3DR83	Proteasome endopeptidase complex	CHLRE_06g304300v5	255	15.11	5	10
			16	A0A2K3CXW0	Proteasome subunit alpha type subunits domain-containing protein	CHLRE_14g619550v5	247	26.32	6	18
			17	A8IRE2	Proteasome subunit alpha type	CHLRE_17g705400v5	249	50.6	11	19
			18	A8J6K9	Proteasome subunit alpha type	CHLRE_17g724350v5	241	35.68	6	16
			19	A8ID63	Proteasome subunit alpha type	CHLRE_10g418100v5	253	26.09	5	11
			20	A8HQI6	Proteasome subunit alpha type	CHLRE_01g030850v5	254	11.02	4	5
			21	A8JEW4	Proteasome subunit alpha type	CHLRE_08g373250v5	235	12.34	2	6
			22	A0A2K3CTJ7	Calcium/calmodulin-dependent protein kinase II association-domain domain-containing protein	CHLRE_16g661750v5	354	47.18	12	23
			23	A0A2K3CN11	Proteasome subunit beta	CHLRE_26g756797v5	246	29.67	7	12
			24	A8ICB3	Proteasome subunit beta	CHLRE_10g424400v5	270	10	3	6
			25	A8I1A7	Proteasome subunit beta	CHLRE_10g461950v5	273	7.69	2	4
			26	A0A2K3DPH8	Proteasome subunit beta	CHLRE_06g279000v5	235	8.51	2	3
	Oxidation/ reduction
			27	A0A2K3D0Q8	Phosphatidic acid phosphatase type 2/haloperoxidase domain-containing protein	CHLRE_13g585500v5	431	53.9	21	106
			28	A0A2K3DZ46	4Fe-4S ferredoxin-type domain-containing protein	CHLRE_03g204450v5	877	2.74	2	5
			29	A8J537	Catalase	CHLRE_09g417150v5	493	9.53	4	11
			30	A8J3M8	Superoxide dismutase	CHLRE_16g676150v5	287	15.68	3	5
	Response to stress
			31	A0A2K3D9Q4	DJ-1/PfpI domain-containing protein	CHLRE_10g428950v5	349	12.89	4	6
			32	Q9LD42	Fe-assimilating protein 1	CHLRE_12g546550v5	362	70.17	72	498
			33	A0A2K3D9D1	SRCR domain-containing protein	CHLRE_10g423850v5	778	2.59	2	3
			34	A0A2K3CYT0	Kazal-like domain-containing protein	CHLRE_14g632450v5	1054	19.35	18	40
			35	A8IYA1	Fe-assimilating protein 2	CHLRE_12g546600v5	363	34.16	13	44
	Translation
			36	A8HVK4	Uncharacterized protein	CHLRE_06g273600v5	182	20.33	3	4
			37	A8JGF8	Uncharacterized protein	CHLRE_08g359750v5	190	29.78	4	12
			38	A8HVQ1	40S ribosomal protein S8	CHLRE_06g272800v5	208	16.83	3	6
			39	A0A2K3D552	Large ribosomal subunit protein uL2 C-terminal domain-containing protein	CHLRE_12g535851v5	287	10.45	2	4
			40	A0A2K3D4X3	60S ribosomal protein L13a	CHLRE_12g532550v5	173	12.43	2	3
			41	A0A2K3CZL0	Small ribosomal subunit protein eS1	CHLRE_13g568650v5	259	6.95	2	4
			42	A8JHC3	Small ribosomal subunit protein uS17 N-terminal domain-containing protein	CHLRE_12g514500v5	156	12.18	2	3
			43	A8HSU7	Small ribosomal subunit protein uS9c	CHLRE_13g573351v5	142	13.38	2	3
			44	A8IMP6	40S ribosomal protein S4	CHLRE_06g308250v5	261	6.9	2	4
			45	A0A2K3D4Q4	60S ribosomal protein L7a	CHLRE_12g529651v5	193	9.84	2	6
			46	A8IQE3	Large ribosomal subunit protein eL14 domain-containing protein	CHLRE_17g701200v5	137	37.96	5	12
			47	A8HMG7	Uncharacterized protein	CHLRE_01g040000v5	145	9.66	3	4
			48	A8IGY1	Small ribosomal subunit protein uS15 N-terminal domain-containing protein	CHLRE_07g331900v5	151	27.15	3	11
			49	A8J493	Uncharacterized protein	CHLRE_08g360900v5	145	15.86	2	2
			50	A8HVP2	Uncharacterized protein	CHLRE_06g272950v5	153	13.07	2	5
			51	A0A2K3D3E1	Elongation factor Tu, chloroplastic	CHLRE_12g498600v5	502	8.8	2	4
			52	A8HX38	Elongation factor Tu, chloroplastic	CHLRE_06g263450v5	463	4.54	2	3
			53	A0A2K3D7C4	Ribosomal eL28/Mak16 domain-containing protein	CHLRE_11g467578v5	125	23.81	3	9
	Transport
			54	A0A2K3CXY7	Pherophorin domain-containing protein	CHLRE_14g620600v5	495	23.8	24	100
			55	A0A2K3CQ34	Pherophorin domain-containing protein	CHLRE_17g717850v5	603	33.33	21	70
			56	A0A2K3E1H8	Pherophorin domain-containing protein	CHLRE_02g094450v5	819	29.91	18	40
			57	A0A2K3CY13	Pherophorin domain-containing protein	CHLRE_02g094450v5	819	29.91	18	40
			58	A0A2K3DMI5	Pherophorin domain-containing protein	CHLRE_06g258800v5	1259	17.46	16	35
			59	A0A2K3DD77	Pherophorin domain-containing protein	CHLRE_09g396100v5	175	53.71	11	45
			60	A0A2K3DCL5	Pherophorin domain-containing protein	CHLRE_09g404201v5	1339	9.71	11	33
			61	A0A2K3D849	Pherophorin domain-containing protein	CHLRE_11g468359v5	704	27.61	11	28
			62	A0A2K3CPL3	Pherophorin domain-containing protein	CHLRE_17g710300v5	763	19.13	9	25
			63	A0A2K3DQU3	Pherophorin domain-containing protein	CHLRE_06g299150v5	572	19.27	7	13
			64	A0A2K3CQ52	Pherophorin domain-containing protein	CHLRE_17g717950v5	500	15.17	7	11
			65	A0A2K3CNM5	Pherophorin domain-containing protein	CHLRE_17g696700v5	391	24.53	7	11
			66	A0A2K3DT09	Pherophorin domain-containing protein	CHLRE_05g238687v5	768	9.9	6	18
			67	A0A2K3CQ29	Pherophorin domain-containing protein	CHLRE_17g717900v5	510	7.59	6	11
			68	A8IYF5	Pherophorin domain-containing protein	CHLRE_12g549000v5	493	10.75	5	10
			69	A0A2K3CP83	Pherophorin domain-containing protein	CHLRE_17g705500v5	889	4.02	4	10
			70	A0A2K3DW03	Pherophorin domain-containing protein	CHLRE_03g155300v5	756	4.37	3	8
			71	A0A2K3DJV6	Pherophorin domain-containing protein	CHLRE_07g330750v5	950	6.74	3	4
			72	A0A2K3DB82	Pherophorin domain-containing protein	CHLRE_10g451752v5	553	32.33	13	46
			73	A0A2K3E7T6	Pherophorin domain-containing protein	CHLRE_01g047265v5	1294	2.4	2	7
			74	A0A2K3D8W9	Pherophorin domain-containing protein	CHLRE_11g483250v5	787	3.68	2	6
			75	Q3HTK4	Pherophorin-C3 protein	CHLRE_06g278162v5	443	45.37	19	69
	Structural proteins
			76	Q946Y6	Extracellular polypeptide Ecp76	CHLRE_06g288550v5	583	6.69	3	11
			77	A0A2K3CSG2	Hydroxyproline-rich cell wall protein	CHLRE_16g693500v5	241	21.6	9	35
			78	A0A2K3CSD6	Hydroxyproline-rich cell wall protein	CHLRE_16g693601v5	393	30.29	8	15
			79	A0A2K3CSD7	Hydroxyproline-rich cell wall protein	CHLRE_16g693600v5	385	43.21	11	41
			80	A0A2K3E0C1	Flagellar associated protein	CHLRE_02g077800v5	813	22.7	12	44
			81	A8IAA8	Flagellar associated protein	CHLRE_02g077750v5	773	18.19	13	47
			82	A0A2K3DDA0	FAS1 domain-containing protein	CHLRE_09g394200v5	1496	12.23	13	40
			83	A0A2K3DKH4	Fibrocystin-L	CHLRE_07g340450v5	4952	3.92	17	38
			84	A8IAB5	Flagellar associated protein	CHLRE_02g077850v5	783	15.65	13	45
	Signal proteins
			85	A8J9H7	Tyrosine-protein kinase ephrin type A/B receptor-like domain-containing protein	CHLRE_16g650600v5	1987	25.01	42	109
	Photosynthesis/photorespiration
			86	A0A2K3E3L3	Ribulose bisphosphate carboxylase small subunit, chloroplastic	CHLRE_02g120150v5	185	31.89	7	26
			87	P00877	Ribulose bisphosphate carboxylase large chain (RuBisCO large subunit)	rbcL, A0A218N8A3_CHLRE	475	10.53	8	33
			88	A8HXL8, P12113	ATP synthase gamma chain, chloroplastic	CHLRE_06g259900v5	358	5.31	2	3
	DNA/RNA binding proteins
			89	A8HVA3	Histone H4	CHLRE_06g264600v5	103	50.49	5	26
			90	A0A2K3CQP7	TROVE domain-containing protein	CHLRE_17g726850v5	805	5.59	4	7
			91	A8J2L0	C2H2-type zinc finger domain-containing protein	CHLRE_03g152150v5	413	15.5	3	5
			92	A0A2K3DPX1	Uncharacterized protein	CHLRE_06g285401v5	178	33.15	4	12
	Uncharacterized protein
		predicted: transcription	93	A0A2K3DS69	C-type lectin domain-containing protein	CHLRE_05g245351v5	2719	1.1	3	4
		predicted: sexual induction	94	A0A2K3DCZ1	Vegetative cell wall protein gp1	CHLRE_09g398900v5	555	15.54	5	22
			95	A0A2K3E4V5	DUF1254 domain-containing protein	CHLRE_01g003475v5	649	29.76	4	11
			96	A0A2K3DER4	Apple domain-containing protein	CHLRE_09g397660v5	295	16.74	3	6
			97	A0A2K3CNK7	Uncharacterized protein (90% identity with Flagella membrane glycoprotein 1A (Chlamydomonas reinhardtii))	CHLRE_18g750047v5	4534	6.57	25	63
			98	A0A2K3DCH9	Uncharacterized protein (90% identity with Flagella membrane glycoprotein 1B (Chlamydomonas reinhardtii))	CHLRE_09g392867v5	4389	19.28	59	166
			99	A0A2K3DDT1	Uncharacterized protein (50% identity with Flagella associated protein (Chlamydomonas schloesseri))	CHLRE_09g386949v5	264	11.24	2	2
			100	A0A2K3DGF2	Uncharacterized protein (50% identity with Flagellar associated protein (Chlamydomonas reinhardtii))	CHLRE_08g359600v5	874	7.21	4	19
			101	A0A2K3CPG2	Uncharacterized protein	CHLRE_17g708750v5	314	31.53	6	11
			102	A0A2K3DFH8	Uncharacterized protein	CHLRE_09g409300v5	574	39.51	17	53
			103	A8HP72	Uncharacterized protein (90% identity with Secreted protein (Chlamydomonas incerta))	CHLRE_01g010400v5	187	13.37	2	3
			104	A0A2K3DA85	Uncharacterized protein	CHLRE_10g436550v5	317	19.63	2	2
			105	A8HQC6	Uncharacterized protein	CHLRE_01g028850v5	176	26.7	3	6
